# Supplementary material for: Locus coeruleus activity while awake is associated with REM sleep quality in older individuals
Source: JCI Insight. 2023 Oct 23;8(20):e172008. doi: 10.1172/jci.insight.172008 (PMC10619502; doi:10.1172/jci.insight.172008)
Supplement: Supporting data values [file jciinsight-8-172008-s283.xlsx]

## Sheet: Figure 2A
subj	LC activity	PSQI
1	0.514	8
2	-0.2154	1
3	-0.3766	6
4	0.269	4
5	0.3311	3
6	0.5002	5
7	0.3008	6
8	0.6701	3
9	0.2237	2
10	0.1539	4
11	0.2196	1
12	-0.1038	5
13	0.5733	6
14	1.0764	4
15	-0.6789	1
16	1.2794	6
17	-0.5377	6
18	-1.3279	7
19	0.946	3
20	-0.0219	5
21	1.7064	5
22	1.4302	3
23	0.0149	3
24	-2.5247	9
25	-1.1358	0
26	0.5238	2
27	0.4595	6
28	0.5109	4
29	0.3871	4
30	0.3175	4
31	0.8831	7
32	0.1195	3
33	0.1422	4
34	-0.4507	2
35	-0.634	5
36	-0.3212	3
37	0.0445	5
38	1.6822	7
39	1.0745	4
40	2.3761	2
41	1.1546	6
42	-2.7224	2
43	0.8309	4
44	0.4829	3
45	0.7787	5
46	0.077	8
47	-0.0447	8
48	-0.0838	6
49	-1.7031	3
50	-1.1296	5
51	0.893	2
52	0.1449	7

## Sheet: Figure2B
subj	PSQI	LC contrast
1	8	0.14968
2	1	0.257855
3	6	0.22479
4	4	0.19759
5	3	0.190085
6	5	0.191165
7	6	0.11457
8	3	0.197985
9	2	0.30163
10	4	0.19701
11	1	0.17768
12	5	0.1565
13	6	0.1762
14	4	0.178545
15	1	0.18679
16	6	0.15923
17	6	0.19507
18	7	0.155965
19	3	0.19172
20	5	0.194125
21	5	0.210495
22	3	0.17958
23	3	0.20858
24	9	0.156695
25	0	0.20672
26	2	0.214555
27	6	0.231255
28	4	0.23477
29	4	0.159675
30	4	0.219095
31	7	0.215335
32	3	0.251695
33	4	0.24145
34	2	0.24145
35	5	0.15445
36	3	0.203365
37	5	0.169105
38	7	0.170565
39	4	0.140804
40	2	0.18458
41	6	0.18207
42	2	0.21075
43	4	0.14929
44	3	0.200595
45	5	0.20782
46	8	0.207265
47	8	0.161652
48	6	0.185765
49	3	0.180205
50	5	0.139835
51	2	0.172375
52	7	0.189945

## Sheet: Figure 2C
subj	LC activity	theta REMS
1	0.514	2545.27
2	-0.2154	5391.05
3	-0.3766	7100.47
4	0.269	1136.56
5	0.3311	3968.1
6	0.5002	5688.99
7	0.3008	2738
8	0.6701	2402.73
9	0.2237	2950.82
10	0.1539	12342.5
11	0.2196	10316.7
12	-0.1038	3892.19
13	0.5733	3560.48
14	1.0764	3412.2
15	-0.6789	31129.4
16	1.2794	8110.91
17	-0.5377	2806.83
18	-1.3279	7784.73
19	0.946	2997.53
20	-0.0219	15883.2
21	1.7064	12253
22	1.4302	3993.78
23	0.0149	3703.48
24	-2.5247	2268.53
25	-1.1358	10379.4
26	0.5238	5343.35
27	0.4595	1539.98
28	0.5109	6705.04
29	0.3871	7161.73
30	0.3175	4328.76
31	0.8831	2505.24
32	0.1195	3466.15
33	0.1422	2362.08
34	-0.4507	4882.6
35	-0.634	8461.53
36	-0.3212	6803.17
37	0.0445	5445.4
38	1.6822	8319.67
39	1.0745	22346.4
40	2.3761	15528.1
41	1.1546	9453.67
42	-2.7224	7626.5
43	0.8309	1180.57
44	0.4829	4830.08
45	0.7787	5346.57
46	0.077	2437.74
47	-0.0447	5568.65
48	-0.0838	5325.92
49	-1.7031	3625.89
50	-1.1296	3190.93
51	0.893	10475.1
52	0.1449	19556.7

## Sheet: Figure 3A
subj	PSQI	theta REMS
1	8	2545.27
2	1	5391.05
3	6	7100.47
4	4	1136.56
5	3	3968.1
6	5	5688.99
7	6	2738
8	3	2402.73
9	2	2950.82
10	4	12342.5
11	1	10316.7
12	5	3892.19
13	6	3560.48
14	4	3412.2
15	1	31129.4
16	6	8110.91
17	6	2806.83
18	7	7784.73
19	3	2997.53
20	5	15883.2
21	5	12253
22	3	3993.78
23	3	3703.48
24	9	2268.53
25	0	10379.4
26	2	5343.35
27	6	1539.98
28	4	6705.04
29	4	7161.73
30	4	4328.76
31	7	2505.24
32	3	3466.15
33	4	2362.08
34	2	4882.6
35	5	8461.53
36	3	6803.17
37	5	5445.4
38	7	8319.67
39	4	22346.4
40	2	15528.1
41	6	9453.67
42	2	7626.5
43	4	1180.57
44	3	4830.08
45	5	5346.57
46	8	2437.74
47	8	5568.65
48	6	5325.92
49	3	3625.89
50	5	3190.93
51	2	10475.1
52	7	19556.7

## Sheet: Figure 3B
subj	LC activity	PSQI	theta REMS
1	0.514	8	2545.27
2	-0.2154	1	5391.05
3	-0.3766	6	7100.47
4	0.269	4	1136.56
5	0.3311	3	3968.1
6	0.5002	5	5688.99
7	0.3008	6	2738
8	0.6701	3	2402.73
9	0.2237	2	2950.82
10	0.1539	4	12342.5
11	0.2196	1	10316.7
12	-0.1038	5	3892.19
13	0.5733	6	3560.48
14	1.0764	4	3412.2
15	-0.6789	1	31129.4
16	1.2794	6	8110.91
17	-0.5377	6	2806.83
18	-1.3279	7	7784.73
19	0.946	3	2997.53
20	-0.0219	5	15883.2
21	1.7064	5	12253
22	1.4302	3	3993.78
23	0.0149	3	3703.48
24	-2.5247	9	2268.53
25	-1.1358	0	10379.4
26	0.5238	2	5343.35
27	0.4595	6	1539.98
28	0.5109	4	6705.04
29	0.3871	4	7161.73
30	0.3175	4	4328.76
31	0.8831	7	2505.24
32	0.1195	3	3466.15
33	0.1422	4	2362.08
34	-0.4507	2	4882.6
35	-0.634	5	8461.53
36	-0.3212	3	6803.17
37	0.0445	5	5445.4
38	1.6822	7	8319.67
39	1.0745	4	22346.4
40	2.3761	2	15528.1
41	1.1546	6	9453.67
42	-2.7224	2	7626.5
43	0.8309	4	1180.57
44	0.4829	3	4830.08
45	0.7787	5	5346.57
46	0.077	8	2437.74
47	-0.0447	8	5568.65
48	-0.0838	6	5325.92
49	-1.7031	3	3625.89
50	-1.1296	5	3190.93
51	0.893	2	10475.1
52	0.1449	7	19556.7
